# Supplementary material for: The Influence of Migration Timing and Local Conditions on Reproductive Timing in Arctic‐Breeding Birds
Source: Ecol Evol. 2025 Jan 21;15(1):e70610. doi: 10.1002/ece3.70610 (PMC11750415; doi:10.1002/ece3.70610)
Supplement: Supplementary file 1 — Data S1 [file ECE3-15-e70610-s001.zip]

Archive with 4 entries (4 files):
- TRIG PR path linkages All species.R
- nestinitdata_finalV2.csv
- supplementary material_edited_clean.docx
- TRIG PR models AllSpecies.R
