# Supplementary material for: The Influence of Migration Timing and Local Conditions on Reproductive Timing in Arctic‐Breeding Birds
Source: Ecol Evol. 2025 Jan 21;15(1):e70610. doi: 10.1002/ece3.70610 (PMC11750415; doi:10.1002/ece3.70610)
Supplement: Supplementary file 1 — Data S1 [file ECE3-15-e70610-s001.zip › TRIG PR path linkages All species.R]

setwd("C:/Users/Willow/Documents/Carleton/Thesis/chapter 1 paper")
CS <- read.csv('nestinitdata_finalV2.csv')


CS$year.nest <- as.factor(CS$year.nest)
CS$species <- as.factor(CS$species)
CS$site <- as.factor(CS$site)
CS$leave.last.stop <- as.integer(CS$leave.last.stop)
CS$leave.winter <- as.integer(CS$leave.winter)
CS$tot.mig <- as.numeric(CS$tot.mig)
CS$nest.init.jul <- as.integer(CS$nest.init.jul)
CS$est.arr.breed<-as.numeric(CS$est.arr.breed)

###Load required packages
require(lme4)
require(lmerTest)
library(dplyr)


#make a dataframe of complete cases for the variables of interest
#extract variables
cs<-CS %>%
  dplyr::select(year.nest,snow.melt,nest.init.jul,leave.winter,est.arr.breed,site, species,tot.mig )
#reduce to complete cases only
cs<-cs %>%
  filter(complete.cases(cs))
#now call is CS (capitals) so it works with the rest of the code
CS<-cs


###Scale the continuous variables and write over the unscaled versions
CS$leave.winter<-scale(CS$leave.winter)
CS$leave.last.stop<-scale(CS$est.arr.breed)
CS$snow.melt<-scale(CS$snow.melt)
CS$nest.init.jul<-scale(CS$nest.init.jul)
CS$tot.mig<-scale(CS$tot.mig)


#############Enter the set of vertices you will use for the models (same for all models)
###do not include the random effect (e.g. year) here###

variables <- data.frame(name=c("est.arr.breed", "leave.winter", "snow.melt", "nest.init.jul", "tot.mig"))
v = nrow(variables) ##number of vertices

##create a vector that corresponds to the type of data you are using (gaussian = normal) ###
data.types<-c("gaussian","gaussian","gaussian","gaussian","gaussian")

###do this for all the models that were well-supported by CCic in the previous code. THe #'d out text here is just the linkages for each model to define the model that will then be put together to be tested.

###Create the causal links in the model. 
# modelI<-data.frame(rbind(
#   c("tot.mig", "leave.winter"),
#   c("leave.winter", "est.arr.breed"),
#   c("tot.mig", "est.arr.breed"),
#   c("est.arr.breed", "nest.init.jul"),
#   c("snow.melt", "nest.init.jul")))
###Model I breakdown
M1<-lmer(leave.winter ~ tot.mig +  (1|site) +  (1|species), data=CS)
summary(M1)
M1
M2<-lmer(est.arr.breed~ leave.winter + tot.mig +  (1|site) +  (1|species), data=CS)
summary(M2)
M2
M3<-lmer(nest.init.jul~ est.arr.breed + snow.melt +  (1|site) +  (1|species), data=CS)
summary(M3)
M3


###Model H breakdown
M1<-lmer(leave.winter ~ tot.mig  + (1|species), data=CS)
summary(M1)
M1
M2<-lmer(est.arr.breed~ leave.winter  + (1|species), data=CS)
summary(M2)
M2
M3<-lmer(nest.init.jul~ est.arr.breed + snow.melt +  (1|year.nest)+  (1|species), data=CS)
summary(M3)
M3

###Create the causal links in the model. 
# modelJ<-data.frame(rbind(
#   c("tot.mig", "leave.winter"),
#   c("leave.winter", "est.arr.breed"),
#   c("tot.mig", "est.arr.breed"),
#   c("est.arr.breed", "nest.init.jul"),
#   c("tot.mig", "nest.init.jul"),
#   c("snow.melt", "nest.init.jul")))
###Model J breakdown
M4<-lmer(leave.winter ~ tot.mig + (1|site)+ (1|species), data=CS)
summary(M4)
M4
M5<-lmer(est.arr.breed ~ tot.mig + leave.winter + (1|site) + (1|species), data=CS)
summary(M5)
M5
M6<-lmer(nest.init.jul ~ tot.mig + est.arr.breed + snow.melt + (1|site)+ (1|species), data=CS)
summary(M6)
M6


###Create the causal links in the model. 
# modelK<-data.frame(rbind(
#   c("tot.mig", "leave.winter"),
#   c("leave.winter", "est.arr.breed"),
#   c("tot.mig", "est.arr.breed"),
#   c("leave.winter", "nest.init.jul"),
#   c("est.arr.breed", "nest.init.jul"),
#   c("tot.mig", "nest.init.jul"),
#   c("snow.melt", "nest.init.jul")))

###Model K breakdown
M7<-lmer(leave.winter ~ tot.mig + (1|site) + (1|species), data=CS)
summary(M7)
M7
M8<-lmer(est.arr.breed ~ leave.winter + tot.mig + (1|site) + (1|species), data=CS)
summary(M8)
M8
M9<-lmer(nest.init.jul ~ leave.winter + est.arr.breed + tot.mig + snow.melt + (1|site) + (1|species), data=CS)
summary(M9)
M9

###Create the causal links in the model. 
# modelI<-data.frame(rbind(
#   c("wing.prior", "leave.winter"),
#   c("leave.winter", "est.arr.breed"),
#   c("wing.prior", "est.arr.breed"),
#   c("leave.last.stop", "nest.init.jul"),
#   c("snow.melt", "nest.init.jul")))

###Model E breakdown
M10<-lmer(leave.winter ~ wing.prior + (1|site), data=CS)
summary(M10)
M10
M11<-lmer(est.arr.breed ~ leave.winter + (1|site), data=CS)
summary(M11)
M11
M12<-lmer(nest.init.jul ~ est.arr.breed + snow.melt + (1|site), data=CS)
summary(M12)
M12
