# Supplementary material for: The Influence of Migration Timing and Local Conditions on Reproductive Timing in Arctic‐Breeding Birds
Source: Ecol Evol. 2025 Jan 21;15(1):e70610. doi: 10.1002/ece3.70610 (PMC11750415; doi:10.1002/ece3.70610)
Supplement: Supplementary file 1 — Data S1 [file ECE3-15-e70610-s001.zip › nestinitdata_finalV2.csv]

tag	snow.melt	nest.init.jul	leave.winter	leave.last.stop	est.arr.breed	tot.mig	year.nest	species	site
amgp_144	167.452381	181	40	146	148.2548685	13765.06036	2012	amgp	bylo
amgp_152	167.452381	173	53	152	154.2990813	13747.406	2012	amgp	bylo
amgp_3339 _full	149.7105263	148	73	NA	#VALUE!	15175.59259	2010	amgp	nome
amgp_3343	139.40625	145	64	136	136.7497728	14777.87807	2010	amgp	nome
amgp_b168	139.4476327	164	65	146	147.2196932	12145.95818	2013	amgp	chur
amgp_b174	139.4476327	155	34	146	147.1494058	11442.05653	2013	amgp	chur
amgp_b181	NA	149	31	137	138.2991781	13747.04097	2013	amgp	cawr
amgp_b195	153.9302326	152	59	142	145.1198467	15261.4651	2013	amgp	barr
amgp_b458	162.8051948	165	65	159	160.3260331	13393.43741	2013	amgp	bylo
amgp_b461 _full	162.8051948	165	70	142	144.465206	13427.21189	2013	amgp	bylo
amgp_b481	162.8235294	167	50	151	151.9270299	12816.5379	2013	amgp	bylo
amgp_b482	164.4731183	166	61	151	153.5170279	13196.12447	2013	amgp	bylo
amgp_b485	164.4731183	166	75	146	148.1446517	13737.47523	2013	amgp	bylo
amgp_b487	164.4731183	167	38	147	149.4156745	13997.90373	2013	amgp	bylo
amgp_d878	173.2575301	171	47	151	153.0999931	12996.43308	2014	amgp	iglo
amgp_d879	141.0848186	165	58	160	160.5038564	12778.22855	2014	amgp	chur
amgp_d887	173.2575301	171	37	148	150.1748301	12919.64844	2014	amgp	iglo
amgp_d902	148.619883	161	55	146	147.092218	14482.53496	2014	amgp	ikpi
amgp_d906	165.6617916	166	31	150	152.3256205	12986.72744	2015	amgp	bylo
amgp_d914	162.8051948	168	77	146	148.1406532	13989.88492	2014	amgp	bylo
amgp_d927	162.8051948	168	51	153	155.2666869	13694.44767	2014	amgp	bylo
amgp_d929	173.2575301	173	55	148	150.2535346	13027.45893	2014	amgp	iglo
amgp_e238 _full	162.8051948	174	48	149	151.4213596	13301.7775	2014	amgp	bylo
amgp_e241	162.8051948	166	46	148	150.5447932	13796.03847	2014	amgp	bylo
amgp_e254	165.6617916	164	80	156	157.2610039	13563.07192	2015	amgp	bylo
amgp_e266	162.8051948	171	57	145	147.4612082	13988.05662	2014	amgp	bylo
amgp_k001	169.9640288	170	36	159	160.3366376	14329.7087	2016	amgp	bylo
amgp_k303	170.7718534	171	36	148	150.135373	14111.85149	2015	amgp	iglo
amgp_k336	165.6617916	169	76	150	152.2901657	13033.54079	2015	amgp	bylo
amgp_k342	170.7718534	173	74	150	151.0718046	12967.51346	2015	amgp	iglo
amgp_k345	170.7718534	172	43	149	151.0360573	14723.56101	2015	amgp	iglo
amgp_k356	133.5849462	159	44	142	143.2481828	11525.22291	2015	amgp	chur
amgp_k374 _full	170.35	165	45	148	149.602668	12862.3653	2015	amgp	coat
amgp_k377	165.6617916	177	77	153	154.5135209	12615.78237	2015	amgp	bylo
amgp_k393	169.9640288	167	79	146	148.3932672	13527.01088	2016	amgp	bylo
amgp_k875	169.9640288	175	51	148	150.2066363	13103.24931	2015	amgp	bylo
arct_0704	152.8116395	159	93	144	146.6567735	6876.729928	2011	arct	ikpi
arct_0711	154.2180231	178	34	148	150.6273901	8050.24051	2011	arct	ikpi
arct_0721	154.2180231	166	134	145	146.1209295	5408.508287	2011	arct	ikpi
arct_0733	154.2180231	168	145	155	156.7439302	5739.801471	2011	arct	ikpi
arct_0743	154.2180231	166	147	147	151.6134774	6375.82573	2011	arct	ikpi
arct_1064	152.6816406	164	45	155	157.5685885	6691.561228	2011	arct	barr
arct_2063	163.7685708	164	140	149	150.9788034	6249.296494	2017	arct	barr
arct_2081	163.7685708	163	104	144	147.2245401	7659.338352	2017	arct	barr
arct_3023	152.6816406	164	53	148	150.5597736	7560.882362	2011	arct	barr
arct_3277	172.554386	172	119	137	141.6721023	7207.490981	2017	arct	barr
arct_3470	152.6816406	165	135	147	148.8391752	7283.838206	2011	arct	barr
arct_3776	152.6816406	160	138	148	149.3080609	5762.99171	2011	arct	barr
arct_3951	152.6816406	163	136	154	155.4357472	6680.222735	2011	arct	barr
arct_3955	152.6816406	165	136	156	157.5818462	7026.304148	2011	arct	barr
arct_4061	152.6816406	160	129	141	145.2109438	6447.237209	2011	arct	barr
arct_4062	152.6816406	196	65	154	154.6852964	7087.058941	2011	arct	barr
arct_4081	152.6816406	162	91	149	150.4518736	7162.06633	2011	arct	barr
arct_5055	152.6816406	166	138	156	157.4721978	6636.883747	2011	arct	barr
arct_5060	152.6816406	163	99	155	156.3254459	6855.079522	2011	arct	barr
arct_5108	152.6816406	165	126	152	153.7749602	5889.106644	2011	arct	barr
arct_5478	152.6816406	166	143	155	156.5846335	5624.288451	2011	arct	barr
arct_5482	156.9509804	163	107	155	156.5486417	7201.671347	2011	arct	barr
arct_5483	152.6816406	166	147	153	155.5507344	5935.261731	2011	arct	barr
arct_5524	163.7685708	161	141	149	151.5867393	6016.637394	2018	arct	barr
arct_5932	163.7685708	165	82	149	150.0233259	7266.549758	2017	arct	barr
arct_6158	163.7685708	166	135	142	143.575924	5416.268085	2017	arct	barr
arct_6312	172.554386	173	133	149	150.6412804	5834.648064	2017	arct	barr
arct_7113	150.0533911	160	137	144	146.161937	7245.785936	2017	arct	cari
arct_7653	163.7685708	165	138	146	150.3374653	6727.923545	2017	arct	barr
arct_7656	163.7685708	165	135	143	145.616324	6427.604501	2017	arct	barr
arct_7657_allyears	163.7685708	160	137	145	146.8915703	6089.329903	2017	arct	barr
arct_7657_allyears	172.554386	169	141	148	149.9211771	6109.577106	2018	arct	barr
arct_7658	163.7685708	167	63	151	152.3425235	7490.557953	2017	arct	barr
arct_7659_allyears	163.7685708	165	96	147	149.0980441	7798.747146	2017	arct	barr
arct_7659_allyears	172.554386	168	91	150	151.7425796	7235.818225	2018	arct	barr
arct_7660	163.7685708	166	136	147	149.8113873	5347.30463	2017	arct	barr
arct_7674	163.7685708	165	117	147	148.8966312	6558.192308	2017	arct	barr
arct_8733	153.9488058	160	134	142	144.2192058	6277.547362	2011	arct	cari
arct_8976	163.7685708	166	126	151	152.9849802	6968.133588	2017	arct	barr
arct_8978	163.7685708	167	141	151	153.0846993	5435.663228	2017	arct	barr
arct_9016	161.3333333	NA	100	155	156.9781258	7556.724988	2011	arct	cari
arct_9018	153.9488058	168	128	147	148.6580383	7190.688409	2011	arct	cari
arct_9090	150.0533911	161	139	148	149.5707705	5942.042523	2017	arct	cari
arct_9092	150.0533911	154	138	143	147.3712541	7398.980725	2017	arct	cari
arct_9611	163.7685708	160	136	145	146.7854956	6678.993421	2017	arct	barr
bbpl.Aupajaangajuq	NA	NA	139	166	167.3508996	6718.574797	2017	bbpl	iglo
bbpl.Nammagaaq	NA	NA	122	165	166.4589811	6744.359913	2018	bbpl	iglo
bbpl.Qirniqtaq	NA	NA	133	162	162.6026448	7200.542896	2016	bbpl	pbpa
bbpl.Quqsuqtuq	NA	NA	133	166	166.6482751	10037.80827	2016	bbpl	pbpa
bbpl.Tallimat	NA	NA	116	158	158.6949361	6943.885623	2016	bbpl	pbpa
bbpl.Tallimat	NA	NA	121	165	165.546046	6547.642434	2017	bbpl	pbpa
huds_0306	146.2686567	NA	131	145	145.9479243	3214.106511	2017	huds	chur
huds_0341	146.2686567	153	142	156	156.0885004	3247.48821	2017	huds	chur
huds_0342	144.5111111	146	122	143	144.1494294	3262.390077	2017	huds	chur
huds_1332	144.5111111	146	141	144	144.7373002	2592.634639	2017	huds	chur
huds_1337	146.2686567	153	92	141	142.8179079	3370.607111	2017	huds	chur
huds_1347	144.5111111	159	145	145	146.835797	2537.071446	2017	huds	chur
huds_1400	146.2686567	165	131	151	151.8441176	3637.311841	2017	huds	chur
huds_2438	144.5111111	159	143	143	145.1132906	2920.567623	2017	huds	chur
huds_7647	145.7041111	156	148	154	154.9774692	3404.448371	2011	huds	chur
huds_7650	145.7041111	161	137	150	150.8647966	3099.905773	2011	huds	chur
huds_7652	145.7041111	NA	127	154	154.2347628	3526.230338	2011	huds	chur
huds_7659	145.7041111	NA	118	151	151.7090495	4467.099672	2011	huds	chur
huds_7661	142.0208178	157	142	148	148.7595314	2865.016342	2011	huds	chur
huds_7662	142.0208178	157	94	150	150.7190769	4059.814693	2011	huds	chur
huds_7663	145.7041111	178	129	153	153.5438565	3310.440135	2011	huds	chur
huds_7666	145.7041111	155	77	147	147.9211579	3462.923139	2011	huds	chur
huds_7668	145.7041111	161	82	155	155.537076	3610.251946	2011	huds	chur
hugo_hx_allyears	115.5442437	126	98	121	123.9387788	13564.71982	2011	hugo	belu
hugo_nm_2011-2012	124.2121212	131	102	119	121.0452249	13571.105	2012	hugo	belu
hugo_ut_2008-2010	132.3673469	163	120	149	150.2001574	11794.04305	2009	hugo	chur
hugo_xp_2010-2011	115.5442437	127	94	122	124.8034914	13811.26316	2011	hugo	belu
hugo_ya_2011-2012	124.2121212	129	98	119	121.9484311	13402.79695	2012	hugo	belu
hugo_e5	124.2121212	137	99	117	119.6903667	13731.07156	2012	hugo	belu
hugo_e7	124.2121212	164	99	115	117.7641313	13454.42959	2012	hugo	belu
hugo_ee	124.2121212	136	96	122	124.3181271	13753.81202	2011	hugo	belu
hugo_hx_allyears	106.8513252	125	90	116	117.5146467	14145.81979	2010	hugo	belu
hugo_jj_allyears	115.5442437	136	93	115	117.997861	13612.92371	2011	hugo	belu
hugo_jj_allyears	124.2121212	131	98	118	120.9222511	13951.03266	2012	hugo	belu
hugo_lp_allyears	165.371536	164	118	144	144.7748234	12853.87885	2009	hugo	chur
hugo_lp_allyears	132.3673469	156	120	143	144.279356	13029.91317	2010	hugo	chur
hugo_nh_allyears	165.371536	174	120	159	159.3263411	11799.26705	2009	hugo	chur
hugo_nh_allyears	132.3673469	166	127	144	145.2752374	11476.66223	2010	hugo	chur
hugo_nm_2010	115.5442437	136	85	128	128.7670365	14992.07749	2011	hugo	belu
hugo_ut_2010	145.7041111	152	121	140	141.225585	11465.24385	2011	hugo	chur
hugo_vp	115.5442437	131	85	121	123.8283175	13988.94017	2011	hugo	belu
hugo_x6	124.2121212	143	101	122	124.7456813	14685.12108	2012	hugo	belu
hugo_xc_allyears	106.8513252	125	98	119	121.8496262	13735.62694	2010	hugo	belu
hugo_xe_allyears	106.8513252	132	80	122	124.8390202	15318.32324	2010	hugo	belu
hugo_xe_allyears	115.5442437	130	78	123	125.9985315	14827.33089	2011	hugo	belu
hugo_xe_allyears	124.2121212	131	95	120	122.7661822	15057.12091	2012	hugo	belu
hugo_xk	106.8513252	123	81	116	117.6506867	14096.44181	2010	hugo	belu
hugo_xk	124.2121212	133	82	116	118.5671813	14166.04756	2012	hugo	belu
hugo_xl_allyears	106.8513252	123	92	119	121.8121995	13801.12035	2010	hugo	belu
hugo_xl_allyears	124.2121212	133	96	121	123.8738009	13592.18738	2011	hugo	belu
hugo_xl_allyears	124.2121212	128	93	116	118.9454534	13534.1174	2012	hugo	belu
hugo_xp_2009	106.8513252	125	98	119	121.7748381	13669.52827	2010	hugo	belu
hugo_xy_2010	115.5442437	130	98	122	124.940952	13660.10104	2011	hugo	belu
hugo_ya_2009	115.5442437	129	94	119	121.8200705	13622.98039	2010	hugo	belu
hugo_ya_2009	115.5442437	128	96	116	119.0316409	13562.51559	2011	hugo	belu
hugo_yj_allyears	106.8513252	125	77	114	116.9642893	13966.27218	2010	hugo	belu
hugo_yj_allyears	115.5442437	127	94	121	123.8759469	13518.88971	2011	hugo	belu
hugo_ym_allyears	106.8513252	126	97	123	123.6308307	14786.4024	2010	hugo	belu
hugo_ym_allyears	115.5442437	133	99	124	126.7546823	13660.53894	2011	hugo	belu
hugo_ym_allyears	124.2121212	141	100	123	124.2568854	14764.28608	2012	hugo	belu
hugo_yn_allyears	106.8513252	134	103	126	128.2950285	13822.5434	2010	hugo	belu
hugo_yn_allyears	115.5442437	128	82	119	122.0358759	14191.81823	2011	hugo	belu
hugo_yt	106.8513252	123	93	113	115.9225846	13747.6638	2010	hugo	belu
hugo_yv_allyears	106.8513252	126	99	115	117.1466175	13850.64384	2010	hugo	belu
hugo_yv_allyears	115.5442437	131	98	120	122.8258478	13602.22041	2011	hugo	belu
hugo_yv_allyears	124.2121212	130	101	115	118.453619	13626.37625	2012	hugo	belu
hugo_yy_allyears	115.5442437	156	97	119	121.9389648	13658.74643	2010	hugo	belu
hugo_yy_allyears	115.5442437	130	96	119	122.0098029	13641.7247	2011	hugo	belu
hugo_yy_allyears	124.2121212	131	80	117	119.5659229	13726.99955	2012	hugo	belu
paci_3524	115.4572301	136	103	128	129.0467517	4939.714209	2011	paci	izem
paci_3549	137.7012987	142	123	127	127.6928317	2917.523998	2011	paci	mano
paci_3555	137.7012987	164	129	133	135.2834065	3863.596689	2011	paci	mano
paci_3557	137.7012987	146	130	136	136.5614412	2919.412947	2011	paci	mano
paci_3558	137.7012987	148	123	123	124.9658122	2716.752458	2011	paci	mano
paci_3559	137.7012987	144	63	126	128.4788839	4154.194955	2011	paci	mano
paci_3565	137.7012987	155	112	134	134.5454697	4155.999105	2011	paci	mano
paci_3567	137.7012987	144	121	136	136.7204862	4074.353599	2011	paci	mano
paci_3568	137.7012987	142	123	130	130.6238261	3032.866986	2011	paci	mano
paci_3572	137.7012987	140	122	132	132.6924441	2936.512747	2011	paci	mano
paci_3578	137.7012987	161	129	132	132.9353544	3465.566173	2011	paci	mano
paci_3621	115.4572301	141	114	123	123.9145935	4225.562685	2011	paci	izem
paci_3622	115.4572301	144	115	132	132.5685187	4347.602943	2011	paci	izem
paci_3623	115.4572301	142	123	123	125.6461145	3656.930292	2011	paci	izem
paci_3628	115.4572301	142	119	124	125.4390007	3802.312009	2011	paci	izem
paci_3630	115.4572301	144	124	134	134.4803898	4359.295132	2011	paci	izem
paci_3633	115.4572301	NA	116	128	128.6206781	4148.891634	2011	paci	izem
paci_3635	125.311495	144	123	133	133.8305766	3934.865719	2011	paci	izem
paci_3636	137.7012987	NA	116	165	165.2811429	3222.980758	2011	paci	mano
paci_3641	137.7012987	142	121	121	123.1628178	2989.01422	2011	paci	mano
paci_3645	115.4572301	138	114	127	128.9479008	3581.082708	2011	paci	izem
paci_3646	115.4572301	141	116	127	127.8833819	4439.402228	2011	paci	izem
paci_3648	115.4572301	143	119	129	129.6524324	3987.384361	2011	paci	izem
paci_3649	115.4572301	137	118	127	127.7139448	4165.58365	2011	paci	izem
paci_4203	137.7012987	157	126	133	133.9699866	3480.1457	2011	paci	mano
paci_4247	142.7230047	148	113	138	138.5244838	6055.717916	2011	paci	cakr
paci_4251	142.7230047	161	127	146	146.6199733	5908.678887	2011	paci	cakr
paci_4256	142.7230047	148	119	141	141.5492225	5988.44632	2011	paci	cakr
paci_4257	142.7230047	161	122	143	145.4724951	5756.884849	2011	paci	cakr
paci_4264	142.7230047	147	105	129	129.7167672	3795.30472	2011	paci	cakr
paci_4265	142.7230047	156	117	143	144.0505587	5578.727181	2011	paci	cakr
paci_4266	143.0703704	154	114	139	139.511108	4655.941547	2011	paci	cakr
paci_4273	142.7230047	160	116	144	144.661262	6079.969853	2011	paci	cakr
paci_4274	143.0703704	155	120	137	137.6906603	4260.858165	2011	paci	cakr
paci_4275	143.0703704	162	120	137	138.1182918	4344.630973	2011	paci	cakr
paci_5502	115.4572301	140	126	126	128.5440192	3515.834599	2011	paci	izem
paci_5504	115.4572301	140	125	133	133.7461933	3877.898296	2011	paci	izem
paci_5506	115.4572301	140	115	127	127.6679514	3920.364303	2011	paci	izem
paci_5508	115.4572301	141	120	126	127.5091592	4034.389842	2011	paci	izem
paci_5509	115.4572301	144	120	129	130.3982666	3826.255093	2011	paci	izem
paci_5513	115.4572301	142	118	132	132.620864	4222.972982	2011	paci	izem
paci_7587	114.8128662	132	111	127	127.6847569	3776.486272	2017	paci	kana
paci_7588	114.8128662	148	124	140	140.5201438	3689.733917	2017	paci	kana
paci_7593	114.8128662	134	127	127	129.3718342	3326.967878	2017	paci	kana
paci_7599	114.8128662	159	100	120	120.9019704	1820.540817	2017	paci	kana
rekn_arjum_full	NA	169	61	na	#VALUE!	12296.9136	2011	rekn	arge
rekn_arjum_full	NA	166	71	157	158.2955644	13675.99839	2012	rekn	arge
rekn_bradba8a_c359_full	NA	NA	138	157	158.5735025	7021.501817	2013	rekn	braz
rekn_brafba4u_full	NA	NA	143	167	168.1489851	8928.421821	2013	rekn	braz
rekn_cod000 _full	NA	173	143	na	#VALUE!	3412.236961	2010	rekn	caco
rekn_cod000 _full	NA	170	68	na	#VALUE!	3354.926763	2011	rekn	caco
rekn_cod010_full	NA	171	144	na	#VALUE!	3107.808013	2010	rekn	caco
rekn_cod014_full	NA	NA	120	na	#VALUE!	4683.721432	2010	rekn	caco
rekn_cod016_full	NA	169	139	160	161.0809146	2766.208388	2010	rekn	caco
rekn_cod027 _full	NA	176	142	na	#VALUE!	3785.577205	2010	rekn	caco
rekn_cod027 _full	NA	171	146	na	#VALUE!	2984.708693	2011	rekn	caco
rekn_cod038_full	NA	NA	80	na	#VALUE!	4385.329897	2010	rekn	caco
rekn_cod058_full	NA	173	79	165	166.0757221	5207.220668	2010	rekn	caco
rekn_cod098 _full	NA	179	69	160	161.0746568	4570.315571	2010	rekn	caco
rekn_cod098 _full	NA	NA	62	161	162.1830399	4703.399644	2011	rekn	caco
rekn_cod099_full	NA	171	144	na	#VALUE!	3539.831879	2010	rekn	caco
rekn_cod246 _full	NA	NA	150	160	161.1851506	2367.497133	2014	rekn	caco
rekn_cod254	NA	177	79	148	150.625793	4657.581853	2013	rekn	caco
rekn_cod7cj_full	NA	176	116	na	#VALUE!	2811.86023	2010	rekn	caco
rekn_db21v	NA	174	131	na	#VALUE!	8593.247395	2012	rekn	deba
rekn_db9h3_full	NA	168	133	156	157.5314091	7945.931574	2013	rekn	deba
rekn_dba2m _full	NA	175	126	169	170.4632014	11134.04286	2012	rekn	deba
rekn_dbafbbo_full	NA	164	133	na	#VALUE!	7046.281277	2015	rekn	deba
rekn_dbivl_allyears	NA	NA	132	162	162.9669982	8849.21644	2011	rekn	deba
rekn_dbivl_allyears	NA	176	130	na	#VALUE!	10361.89002	2012	rekn	deba
rekn_dbj2n_full	NA	169	129	na	#VALUE!	1391.265382	2012	rekn	deba
rekn_dbk3t_full	NA	174	65	158	159.5609207	12626.59441	2013	rekn	deba
rekn_fl2aa_full	NA	167	127	163	163.9669982	3466.073914	2010	rekn	flor
rekn_fl2ax_allyears	NA	172	139	164	165.0874755	3444.881332	2010	rekn	flor
rekn_fl2ax_allyears	NA	170	138	164	165.4130353	3180.267091	2011	rekn	flor
rekn_fl2ax_allyears	NA	167	145	155	156.7287772	1371.126812	2012	rekn	flor
rekn_fl3ny_full	NA	173	117	na	#VALUE!	3157.803905	2010	rekn	flor
rekn_flc6j_full	NA	168	145	na	#VALUE!	3209.839444	2010	rekn	flor
rekn_flea6_full	NA	170	106	na	#VALUE!	3276.814822	2010	rekn	flor
rekn_mindbfw59_full	NA	163	132	na	#VALUE!	6840.530362	2014	rekn	ming
rekn_sc16e_full	NA	175	143	157	158.0779604	3206.443958	2011	rekn	soca
rekn_sc45t_full	NA	NA	126	155	156.5833575	2368.507461	2012	rekn	soca
rekn_sc45t_full	NA	170	136	na	#VALUE!	3176.053196	2013	rekn	soca
rekn_sc5c1 _full	NA	NA	74	na	#VALUE!	4389.151208	2012	rekn	soca
rekn_sc7c3 _full	NA	175	146	na	#VALUE!	3135.253489	2012	rekn	soca
rekn_scfl547_full	NA	164	76	na	#VALUE!	3386.265222	2016	rekn	soca
rekn_sctdfmcl_full	NA	177	80	na	#VALUE!	13494.70091	2017	rekn	soca
rekn_tex13_3l5_full	NA	NA	135	162	163.182969	3299.909119	2013	rekn	texa
rekn_tex13_4a5_full	NA	NA	138	156	157.7189089	5366.83038	2012	rekn	texa
rekn_tex13_4j5_full	NA	177	156	156	159.3300303	3838.992242	2012	rekn	texa
rekn_tex13_4j5_full	NA	NA	143	na	#VALUE!	3910.678547	2013	rekn	texa
rekn_tex13_4l2_full	NA	NA	144	163	164.1143046	3281.652873	2013	rekn	texa
rekn_tex13_8kt _full	NA	169	136	153	154.7788992	2508.800201	2010	rekn	texa
rekn_tex13_8kt _full	NA	175	135	149	150.9494511	2938.14319	2011	rekn	texa
rekn_tex13_8kv_full	NA	172	137	161	162.7788992	4565.376392	2010	rekn	texa
rekn_tex13_8kv_full	NA	171	134	160	161.9735573	5194.430395	2011	rekn	texa
rekn_tex13_8lm _full	NA	168	138	157	157.8572277	4838.112685	2011	rekn	texa
rekn_tex13_8pn_full	NA	177	143	160	161.196271	4043.649483	2010	rekn	texa
rekn_tex13_j8h_full	NA	172	137	162	162.9219319	5296.817084	2011	rekn	texa
rekn_tex13_k2x _full	NA	171	137	161	162.6336617	4504.270027	2011	rekn	texa
rekn_tex2l9_full	NA	174	139	na	#VALUE!	4629.429022	2013	rekn	texa
rekn_tex3l2 _full	NA	NA	133	133	136.7385468	4405.955786	2013	rekn	texa
rekn_tex3py_allyears	NA	169	136	157	158.5452827	4836.935884	2010	rekn	texa
rekn_tex3py_allyears	NA	168	135	153	154.6991099	4409.842777	2011	rekn	texa
rekn_tex3py_allyears	NA	179	136	na	#VALUE!	4598.164277	2012	rekn	texa
rekn_tex6ah	NA	172	137	na	#VALUE!	4333.185367	2010	rekn	texa
rekn_tex7ml_full	NA	178	142	157	158.7378339	4089.896425	2010	rekn	texa
rekn_tex8kj _full	NA	169	136	156	157.5191326	4549.420808	2010	rekn	texa
rekn_tex8kj _full	NA	170	135	na	#VALUE!	4799.562484	2011	rekn	texa
rekn_tex8km_allyears	NA	177	138	na	#VALUE!	4523.283458	2010	rekn	texa
rekn_tex8km_allyears	NA	178	137	na	#VALUE!	3930.52707	2011	rekn	texa
rekn_tex8lm_full	NA	168	137	na	#VALUE!	4452.510278	2010	rekn	texa
rekn_tex8lu _full	NA	175	140	163	164.0757221	4940.636781	2010	rekn	texa
rekn_tex8lu _full	NA	182	137	161	162.1489851	4210.519582	2011	rekn	texa
rekn_tex8ly_full	NA	171	144	161	162.0743482	4197.12022	2010	rekn	texa
rekn_texj8u_allyears	NA	173	139	na	#VALUE!	4020.931503	2011	rekn	texa
rekn_texj8u_allyears	NA	171	138	na	#VALUE!	4091.673031	2012	rekn	texa
rekn_texj8u_allyears	NA	171	142	na	#VALUE!	3976.890204	2013	rekn	texa
rutu_bra881036_full	NA	176	135	154	156.5072857	8698.252255	2013	rutu	braz
rutu_brac372_full	NA	173	133	161	162.7621546	10288.26185	2013	rutu	braz
rutu_brac378_full	NA	NA	139	158	159.335926	8680.980279	2013	rutu	braz
rutu_brac378_full	NA	170	139	165	166.0382785	8883.259497	2014	rutu	braz
rutu_brac3h_full	NA	166	137	157	159.4986797	8384.701332	2013	rutu	braz
rutu_brac3h_full	NA	169	134	152	154.6449293	6268.857872	2014	rutu	braz
rutu_brac3x_c379_full	NA	170	136	152	154.6106514	8517.618685	2013	rutu	braz
rutu_brac3x_j075_full	NA	165	137	154	156.7550653	9064.715546	2014	rutu	braz
rutu_brac6v_full	NA	178	141	159	160.826123	8406.758907	2013	rutu	braz
rutu_brac8a_full	NA	182	136	157	159.4986797	8460.400354	2013	rutu	braz
rutu_brac8c_full	NA	NA	137	157	159.3715965	8930.926879	2013	rutu	braz
rutu_brac9d_full	NA	174	136	153	155.4591044	8405.810706	2013	rutu	braz
rutu_brac9j_full	NA	174	137	na	#VALUE!	8617.490488	2013	rutu	braz
rutu_brafbc6k_full	NA	167	136	161	162.1614895	8672.21305	2013	rutu	braz
rutu_brafbc9n_full	NA	167	138	156	158.7576204	9502.859903	2013	rutu	braz
rutu_brah1k_full	NA	175	137	159	161.6156112	8396.164446	2014	rutu	braz
rutu_brah1m_full	NA	167	137	na	#VALUE!	9591.868891	2014	rutu	braz
rutu_brah2c _full	NA	181	137	na	#VALUE!	9283.049111	2015	rutu	braz
rutu_brah2j_full	NA	173	137	na	#VALUE!	9023.289147	2014	rutu	braz
rutu_brah2j_full	NA	198	131	na	#VALUE!	8292.215171	2015	rutu	braz
rutu_brah2k_full	NA	NA	137	158	161.1027804	8878.962258	2014	rutu	braz
rutu_brah2k_full	NA	166	132	157	159.6522806	8417.503607	2015	rutu	braz
rutu_braj011_full	NA	na	135	153	155.9875909	9359.994462	2014	rutu	braz
rutu_db2pt_full	NA	167	137	156	157.6895879	9360.105141	2013	rutu	deba
rutu_ebm01457_full	NA	164	134	152	154.8160061	8387.717517	2012	rutu	eaba
rutu_ebm21232 _full	NA	182	131	161	162.6567335	7404.645152	2011	rutu	eaba
rutu_ebm21232 _full	NA	176	130	161	162.4478552	6918.953472	2012	rutu	eaba
rutu_ebmb466_ebm01498db_2013_allyears	NA	NA	134	155	157.6657228	8971.604177	2013	rutu	eaba
sesa_barc470_811_1314	162.9295958	155	117	148	150.3683945	10964.31104	2014	sesa	barr
sesa_barc484_151_131	162.9295958	157	95	145	147.2280049	9916.878935	2014	sesa	barr
sesa_barc517_813_1314	162.9295958	160	126	146	148.5710559	10687.71407	2014	sesa	barr
sesa_bard888_809_1314	162.9295958	162	106	145	147.3011155	8973.583237	2014	sesa	barr
sesa_bare118_804_1314	162.9295958	163	105	145	147.2381089	8908.197686	2014	sesa	barr
sesa_bare168_828_1314	162.9295958	154	126	146	148.4158209	10519.94243	2014	sesa	barr
sesa_bare188_705_1314	162.9295958	161	102	147	149.6540764	7192.47473	2014	sesa	barr
sesa_bare224_016_1314	162.9295958	159	107	146	148.3556023	9913.151746	2014	sesa	barr
sesa_cakc490_197100716_1314	127.4962576	NA	96	139	141.7259138	10150.59467	2014	sesa	cakr
sesa_cakc512_050_1314	127.4962576	153	101	145	146.4516356	8240.271641	2014	sesa	cakr
sesa_cakc518_1314_matec680	127.4962576	159	109	137	139.4406983	8209.317545	2014	sesa	cakr
sesa_cakc680_1314rkive_matec662&c518	127.4962576	159	104	146	148.5567989	11134.22288	2014	sesa	cakr
sesa_cannc351_1314rkive	159.7368421	160	127	149	151.0769133	10503.86623	2014	sesa	cari
sesa_canne038_1314	159.7368421	161	98	148	150.14674	10442.69283	2014	sesa	cari
sesa_canne047_1314_scott6	159.7368421	176	124	147	150.2168782	10284.39869	2014	sesa	cari
sesa_canne117scott2_2015jan15	159.7368421	165	105	143	145.7992418	10577.71576	2014	sesa	cari
sesa_canne120_1314	159.7368421	163	114	148	149.8611326	10131.79469	2014	sesa	cari
sesa_canne169_1314_scott3	159.7368421	155	119	146	147.932897	8148.778305	2014	sesa	cari
sesa_canne182_1314_scott8	159.7368421	161	126	149	151.1486289	10339.90606	2014	sesa	cari
sesa_canne229_1314rkivescott	159.7368421	161	119	152	153.5608397	7984.47805	2014	sesa	cari
sesa_coatst966_1516_shiloh1	170.35	NA	127	162	162.6768233	8563.485957	2016	sesa	coat
sesa_coatst970_1516	170.35	NA	116	163	163.6402261	7457.652464	2016	sesa	coat
sesa_coatst971_1516	170.35	NA	138	162	162.6405914	9037.104121	2016	sesa	coat
sesa_coatsu059_1516	170.35	168	134	162	162.6414427	8503.092418	2016	sesa	coat
sesa_coatsu062_1516	170.35	168	136	166	166.6426483	8018.958058	2016	sesa	coat
sesa_coatsu064_1516	170.35	NA	128	167	167.8968117	8190.125112	2016	sesa	coat
sesa_coatsu065_1516	170.35	NA	131	167	167.7487965	7705.499686	2016	sesa	coat
sesa_coatsu067_1516	170.35	NA	138	164	166.523532	9766.83819	2016	sesa	coat
sesa_coatsu072_1516	170.35	NA	138	166	166.6406269	7302.140548	2016	sesa	coat
whim.Ahanu	NA	NA	101	143	144.9818316	10072.68736	2019	whim	mass
whim.Ahanu	NA	NA	94	168	168.4474522	10305.49951	2020	whim	mass
whim.Aolayaatok	NA	NA	96	143	144.1220821	11137.55773	2014	whim	made
whim.Chinquapin	NA	NA	116	153	153.3524613	7703.36065	2011	whim	geor
whim.Conway	NA	NA	97	151	151.4705347	10906.37636	2017	whim	misc
whim.Conway	NA	NA	94	142	144.6928001	10813.07808	2018	whim	misc
whim.Conway	NA	NA	91	154	154.1904419	10832.77858	2019	whim	misc
whim.Conway	NA	NA	98	156	156.3062013	11162.4686	2020	whim	misc
whim.Hope	NA	NA	100	153	154.8905592	7441.415873	2010	whim	virg
whim.Hope	NA	NA	95	160	161.7449059	7540.178675	2011	whim	virg
whim.Hope	NA	NA	93	150	151.1648952	7417.117686	2012	whim	virg
whim.Lamaque	NA	NA	80	135	135.2870751	12577.53997	2018	whim	misc
whim.Mackenzie	NA	NA	103	149	149.4356316	11382.03963	2013	whim	made
whim.Maranhalo	NA	NA	89	159	159.6557477	13642.54988	2017	whim	misc
whim.Ossabaw	NA	NA	120	157	158.4753709	7698.318164	2014	whim	geor
whim.Pingo	NA	NA	93	141	142.7951735	11562.91694	2013	whim	made
whim.Postel	NA	NA	104	151	151.2634049	8576.927113	2013	whim	geor
whim.Postel	NA	NA	105	150	151.3633987	8515.11067	2014	whim	geor
whim.Postel	NA	NA	105	148	149.0266103	8548.563681	2015	whim	geor
whim.Southampton	NA	NA	91	142	145.7487616	11357.17314	2014	whim	made
whim.Taglu	NA	NA	112	143	145.3892752	12064.16976	2013	whim	made
whim.Taglu2	NA	NA	89	159	159.655737	13642.68882	2017	whim	made
whim.Taglu2	NA	NA	94	144	144.7618898	12917.22881	2018	whim	made
whim.Upinraaq	NA	NA	101	144	145.799956	12027.00508	2015	whim	made
whim.Upinraaq	NA	NA	94	140	141.8080496	12039.36492	2016	whim	made
whim.Upinraaq	NA	NA	63	138	139.8376462	12021.88281	2017	whim	made
whim.Upinraaq	NA	NA	11	146	147.8087033	12044.87532	2018	whim	made
whim.Webb	NA	NA	122	144	145.8406895	7923.119704	2010	whim	virg
