# Supplementary material for: The Influence of Migration Timing and Local Conditions on Reproductive Timing in Arctic‐Breeding Birds
Source: Ecol Evol. 2025 Jan 21;15(1):e70610. doi: 10.1002/ece3.70610 (PMC11750415; doi:10.1002/ece3.70610)
Supplement: Supplementary file 1 — Data S1 [file ECE3-15-e70610-s001.zip › TRIG PR models AllSpecies.R]

setwd("C:/Users/Willow/Documents/Carleton/Thesis/chapter 1 paper")
CS <- read.csv('nestinitdata_finalV2.csv')

library(dplyr)
library(robumeta)
require(lme4)
require(lmerTest)
require(igraph)

#fix structures

CS$year.nest <- as.factor(CS$year.nest)
CS$species <- as.factor(CS$species)
CS$site <- as.factor(CS$site)
CS$leave.last.stop <- as.integer(CS$leave.last.stop) 
CS$nest.init.jul <- as.integer(CS$nest.init.jul)
CS$leave.winter <- as.integer(CS$leave.winter) 
CS$tot.mig <- as.integer(CS$tot.mig) x
CS$est.arr.breed<-as.numeric(CS$est.arr.breed) 
##################

#make a dataframe of complete cases for the variables of interest
  #extract variables
cs<-CS %>%
  dplyr::select(year.nest, snow.melt,nest.init.jul,leave.winter,est.arr.breed,site, species, tot.mig )
  #reduce to complete cases only
cs<-cs %>%
  filter(complete.cases(cs))
CS<-cs

###########################################


#### Here's a function to determine the statistical models you need to test the conditional independencies in each model
#### It also runs the models (glmm or lme models in this case) 

## Create a function for calculating the number of conditional independencies given the number of vertices and links 
# in each conceptual model
condNum <- function(V, A) {   ##V is number of vertices, A is number of causal links
  (factorial(V)/(2 * factorial(V - 2))) - A
}

## Create a function for calculating CIC values
CICc <- function(C, q, n) {
  C + 2 * q * (n/(n - 1 - q))
}

TestCondInd<-function(vertices, graph, random, dataset) {
  
  g=graph.data.frame(graph, directed=TRUE, vertices=vertices)
  plot(g)  #double check this is what you want
  data = dataset
  x = shortest.paths(g)
  x[upper.tri(x, diag=TRUE)]<-NA
  y = which(x > 1, arr.ind=TRUE, useNames=TRUE)  #if the shortest path is > 1, then they are conditionally independent
  y<-cbind(rownames(y), colnames(x)[y[,2]])   #gives you the set of conditional independencies
  
  ifelse( condNum(v,length(E(g))) == nrow(y) , "OK",  stop("Something went wrong") )  ##double check that you have the correct number of conditional independencies
  
  models<-c()  ##a list of the statistical models used to test the conditional independencies
  families<-c()  #a list of the families for the glmer models
  for (i in 1:nrow(y)){
    civ1<-which( V(g)$name  == y[i,1] )
    civ2<-which( V(g)$name  == y[i,2] )
    
    
    a<-  V(g)$name [neighbors(g, civ1, mode="in") ]  ##causal parents of variable 1
    b<-  V(g)$name [neighbors(g, civ2, mode="in") ]  ## causal parents of variable 2
    
    #to determine which of the conditionally independent variables should be the 'response' variable in the model
    #you need to follow the direction of causality in the model
    #in some cases it is arbitrary (i.e. if both variables are at the end of causal chains), so just pick the first variable
    
    ifelse( shortest.paths(g, v = civ1, to = civ2 , mode = "all") != Inf,           ## if they are connected in a causal chain
            ifelse( shortest.paths(g, v = civ1, to = civ2 , mode = "out") < shortest.paths(g, v = civ1, to = civ2 , mode = "in"),
                    models [i] <- paste( y[i,2],"~", y[i,1] ), models [i] <- paste( y[i,1],"~", y[i,2])), #the response var will be the most downstream 
            ifelse (length(b) > length(a), models [i] <- paste( y[i,2],"~", y[i,1] ), models [i] <- paste( y[i,1],"~", y[i,2] ))  ##otherwise, the response var will be the one with the most causal parents
    )
    
    #add the causal parents of both variables as independent variables
    if (length(a) > 0) for (j in 1:length(a)){ models[i] <- paste(models[i], "+", a[j]) } 
    if (length(b) > 0) for (k in 1:length(b)){ models[i] <- paste(models[i], "+", b[k]) }   ##in some cases a variable will be added twice on the right side of the formula. This doesn't effect model output so I just left it
    
    
    ###determine the family for the model
    ifelse( shortest.paths(g, v = civ1, to = civ2 , mode = "all") != Inf,           ## if they are connected in a causal chain
            ifelse( shortest.paths(g, v = civ1, to = civ2 , mode = "out") < shortest.paths(g, v = civ1, to = civ2 , mode = "in"),
                    families [i] <- data.types[which(variables == y[i,2])], families[i] <- data.types[which(variables == y[i,1])]), #the response var will be the most downstream 
            ifelse (length(b) > length(a), families [i] <- data.types[which(variables == y[i,2])], families [i] <- data.types[which(variables == y[i,2])] )  ##otherwise, the response var will be the one with the most causal parents
    )
    
    
    
    
  }
  for (i in 1:length(random)){
    models<-paste(models, "+ ( 1|", random[i],")" )}
  
  
  pvals<-c()
  ##each of the models is run as a pgls model to account for phylogenetic relationships
  for(w in 1:length(models)){
    
    op <- options("warn")
    on.exit(options(op))
    options(warn=1)
    
    print(models[w])
    
    ifelse(families[w] == "gaussian",
           pvals[w]<-summary(lmer(formula(models[w]), data=data))$coefficients[2,5], ##extract the p-value for the variable that is conditionally independent
           pvals[w]<-summary(glmer(formula(models[w]), family=families[w], data=data))$coefficients[2,4] ##extract the p-value for the variable that is conditionally independent
    )
    
    
  }
  
  x<-ifelse(pvals < 1e-15, x <- 1e-15, x<-pvals) 
  C <- -2 * (sum(log(x)))  # C - statistic
  CICc <- CICc (C, (v+length(E(g))), nrow(data))   # CIC value for model 
  
  list(models=models, C=C, CICc=CICc)
}


##################################
###Scale the continuous variables and write over the unscaled versions

CS$leave.winter<-scale(CS$leave.winter)
CS$est.arr.breed<-scale(CS$est.arr.breed)
CS$snow.melt<-scale(CS$snow.melt)
CS$nest.init.jul<-scale(CS$nest.init.jul)
CS$tot.mig<-scale(CS$tot.mig)


####Use Raw values#######

#############Enter the set of vertices you will use for the models (same for all models)
###do not include the random effect (e.g. year) here###

variables <- data.frame(name=c("est.arr.breed", "leave.winter", "snow.melt", "nest.init.jul", "tot.mig"))
v = nrow(variables) ##number of vertices

##create a vector that corresponds to the type of data you are using (gaussian = normal) ###
data.types<-c("gaussian","gaussian","gaussian","gaussian","gaussian")

###Create the causal links in the model. 
modelA<-data.frame(rbind(
  c("leave.winter", "est.arr.breed"),
  c("est.arr.breed", "nest.init.jul"),
  c("leave.winter", "nest.init.jul"),
  c("snow.melt", "nest.init.jul")))

###
###name this differently than the set of ties
m.A<-TestCondInd(vertices = variables, graph = modelA, random = c("year.nest" , "species"), dataset = CS)     ##runs each of the statistical models that tests for conditional independencies
m.A  ##the results, including the C value and CIC (equivalent to AIC)


###Create the causal links in the model. 
modelB<-data.frame(rbind(
  c("leave.winter", "est.arr.breed"),
  c("est.arr.breed", "nest.init.jul"),
  c("snow.melt", "nest.init.jul")))

###name this differently than the set of ties
m.B<-TestCondInd(vertices = variables, graph = modelB, random = c("year.nest" , "species"), dataset = CS)     ##runs each of the statistical models that tests for conditional independencies
m.B  ##the results, including the C value and CIC (equivalent to AIC)

###Create the causal links in the model. 
modelC<-data.frame(rbind(
  c("leave.winter", "est.arr.breed"),
  c("est.arr.breed", "nest.init.jul")))


###name this differently than the set of ties
m.C<-TestCondInd(vertices = variables, graph = modelC, random = c("year.nest" , "species"), dataset = CS)     ##runs each of the statistical models that tests for conditional independencies
m.C  ##the results, including the C value and CIC (equivalent to AIC)


###Create the causal links in the model. 
modelD<-data.frame(rbind(
  c("snow.melt", "nest.init.jul")))


###name this differently than the set of ties
m.D<-TestCondInd(vertices = variables, graph = modelD, random = c("year.nest" , "species"), dataset = CS)     ##runs each of the statistical models that tests for conditional independencies
m.D  ##the results, including the C value and CIC (equivalent to AIC)


###Create the causal links in the model. 
modelE<-data.frame(rbind(
  c("est.arr.breed", "nest.init.jul"),
  c("snow.melt", "nest.init.jul")))

###name this differently than the set of ties
m.E<-TestCondInd(vertices = variables, graph = modelE, random = c("year.nest" , "species"), dataset = CS)     ##runs each of the statistical models that tests for conditional independencies
m.E  ##the results, including the C value and CIC (equivalent to AIC)


###Create the causal links in the model. 
modelF<-data.frame(rbind(
  c("leave.winter", "est.arr.breed"),
  c("est.arr.breed", "nest.init.jul"),
  c("leave.winter", "nest.init.jul"),
  c("tot.mig", "nest.init.jul"),
  c("snow.melt", "nest.init.jul")))

###name this differently than the set of ties
m.F<-TestCondInd(vertices = variables, graph = modelF, random = c("year.nest" , "species"), dataset = CS)     ##runs each of the statistical models that tests for conditional independencies
m.F  ##the results, including the C value and CIC (equivalent to AIC)


###Create the causal links in the model. 
modelG<-data.frame(rbind(
  c("leave.winter", "est.arr.breed"),
  c("tot.mig", "est.arr.breed"),
  c("est.arr.breed", "nest.init.jul"),
  c("snow.melt", "nest.init.jul")))

###name this differently than the set of ties
m.G<-TestCondInd(vertices = variables, graph = modelG, random = c("year.nest" , "species"), dataset = CS)     ##runs each of the statistical models that tests for conditional independencies
m.G  ##the results, including the C value and CIC (equivalent to AIC)


###Create the causal links in the model. 
modelH<-data.frame(rbind(
  c("tot.mig", "leave.winter"),
  c("leave.winter", "est.arr.breed"),
  c("est.arr.breed", "nest.init.jul"),
  c("snow.melt", "nest.init.jul")))

###name this differently than the set of ties
m.H<-TestCondInd(vertices = variables, graph = modelH, random = c("year.nest" , "species"), dataset = CS)     ##runs each of the statistical models that tests for conditional independencies
m.H  ##the results, including the C value and CIC (equivalent to AIC)


###Create the causal links in the model. 
modelI<-data.frame(rbind(
  c("tot.mig", "leave.winter"),
  c("leave.winter", "est.arr.breed"),
  c("tot.mig", "est.arr.breed"),
  c("est.arr.breed", "nest.init.jul"),
  c("snow.melt", "nest.init.jul")))

###name this differently than the set of ties
m.I<-TestCondInd(vertices = variables, graph = modelI, random = c("year.nest" , "species"), dataset = CS)     ##runs each of the statistical models that tests for conditional independencies
m.I  ##the results, including the C value and CIC (equivalent to AIC)

###Create the causal links in the model. 
modelJ<-data.frame(rbind(
  c("tot.mig", "leave.winter"),
  c("leave.winter", "est.arr.breed"),
  c("tot.mig", "est.arr.breed"),
  c("est.arr.breed", "nest.init.jul"),
  c("tot.mig", "nest.init.jul"),
  c("snow.melt", "nest.init.jul")))

###name this differently than the set of ties
m.J<-TestCondInd(vertices = variables, graph = modelJ, random = c("year.nest" , "species"), dataset = CS)     ##runs each of the statistical models that tests for conditional independencies
m.J  ##the results, including the C value and CIC (equivalent to AIC)


###Create the causal links in the model. 
modelK<-data.frame(rbind(
  c("tot.mig", "leave.winter"),
  c("leave.winter", "est.arr.breed"),
  c("tot.mig", "est.arr.breed"),
  c("leave.winter", "nest.init.jul"),
  c("est.arr.breed", "nest.init.jul"),
  c("tot.mig", "nest.init.jul"),
  c("snow.melt", "nest.init.jul")))

###name this differently than the set of ties
m.K<-TestCondInd(vertices = variables, graph = modelJ, random = c("year.nest" , "species"), dataset = CS)     ##runs each of the statistical models that tests for conditional independencies
m.K  ##the results, including the C value and CIC (equivalent to AIC)


########################################
###summarize all the results together####

results<-data.frame(model = c("A", "B", "C", "D", "E", "F", "G", "H", "I", "J","K"),
                    C = c(m.A$C, m.B$C, m.C$C, m.D$C, m.E$C, m.F$C, m.G$C, m.H$C, m.I$C, m.J$C, m.K$C),
                    CICc = c(m.A$CICc, m.B$CICc, m.C$CICc, m.D$CICc, m.E$CICc, m.F$CICc, m.G$CICc, m.H$CICc, m.I$CICc, m.J$CICc, m.K$CICc))


results <- results[order(results$CICc), ]

results$deltaCICc<-results$CICc-min(results$CICc)
results$likelihood<-round(exp(-1/2*results$deltaCICc) , 3)
results$weight<-round(results$likelihood/sum(results$likelihood),2)
print(results) 
